# Supplementary material for: Provision and Supervision of Food and Protein Substitute in School for Children with PKU: Parent Experiences
Source: Nutrients. 2021 Oct 28;13(11):3863. doi: 10.3390/nu13113863 (PMC8621748; doi:10.3390/nu13113863)
Supplement: Supplementary file 1 [file nutrients-13-03863-s001.zip]

Archive with 1 entries (1 files):
- nutrients-1393456-supplementary.pdf
